# Supplementary material for: Identification of gut metabolites associated with Parkinson’s disease using bioinformatic analyses
Source: Front Aging Neurosci. 2022 Jul 26;14:927625. doi: 10.3389/fnagi.2022.927625 (PMC9360421; doi:10.3389/fnagi.2022.927625)
Supplement: Supplementary file 1 [file Table_1.xls]

## Sheet: Sheet1
Table S1 Analytical results of the candidate unteargeted metabolites
Chemical name in studies	The untargeted metabolites collected from eligibility studies (n=32)	The metabolites with the CTD special vocabularies(n=29)		The metabolites for data collection from the CTD (n=25)		The metabolites for enrichment analyses (n=19)	The metabolites for cross-validation(n=19)	The metabolites for calculation of PRR(n=16)	Results of identification and validation
	Reference (author, year)	Chemical name In the CTD	MeSH® ID	The Number of Chemical -Interacting Genes	The Number of Chemical -Disease-Interacting Genes	FDR-corrected p	Average FDR-corrected p	PRR
butyrate	Tan, 2021	Butyrates	D002087	4730	54	1.1e-41	<0.0001	8.9	identified and validated
tyrosine	Tan, 2021	Tyrosine	D014443	215	28	~0.0	<0.0001	75	identified and validated
phenylalanine	Vascellari, 2020	Phenylalanine	D010649	488	29	6.4e-161	<0.0001	36.1	identified and validated
choline	Tan, 2021	Choline	D002794	4975	34	5.1e-12	<0.0001	3.8	identified
fumarate	Tan, 2021	Fumarates	D005650	63	4	1.4e-23	<0.0001	28.1	identified
Glutamate/glutamic acid	Tan, 2021; Vascellari, 2020	Glutamates	D005971	830	19	1.1e-34	<0.0001	11.7	identified
linoleic acid	Vascellari, 2020	Linoleic Acid	D019787	111	10	1.3e-80	<0.0001	42.3	identified
nicotinic acid	Vascellari, 2020	Niacin	D009539	145	7	4e-30	<0.0001	21.9	identified
oleic acid	Vascellari, 2020	Oleic Acid	D019301	272	13	9.2e-54	<0.0001	23.1	identified
pantothenic acid	Vascellari, 2020	Pantothenic Acid	D010205	623	7	4e-06	<0.0001	5.1	identified
phosphocholine	Tan, 2021	Phosphocholine	D010767	29	2	1.4e-13	<0.0001	29.9	identified
pyroglutamic acid	Vascellari, 2020	Pyrrolidonecarboxylic Acid	D011761	17	3	3.3e-49	<0.0001	77.3	identified
pyruvate	Tan, 2021	Pyruvates	D011773	78	8	4.9e-74	<0.0001	47.2	identified
ethanol	Tan, 2021	Ethanol	D000431	7149	64	2.9e-37	<0.0001	8.4	identified
hydroxypropionic acid	Vascellari, 2020	Lactic Acid	D019344	3464	24	7.6e-09	<0.0001	3.5	identified
leucine	Vascellari, 2020	Leucine	D007930	43	2	2.3e-09	<0.0001	20.2	identified
ceramide (Cer(d18:0/14:0))	Tan, 2021	ND	ND	ND	ND	ND	ND	ND	dropped
ceramide [Cer(d14:1(4E)/22:0(2OH)]	Tan, 2021	ND	ND	ND	ND	ND	ND	ND	dropped
dehydrophytosphingosine	Tan, 2021	ND	ND	ND	ND	ND	ND	ND	dropped
coenzymes Q6	Tan, 2021	Ubiquinone 6	C032165	0	0	ND	ND	ND	dropped
17-octadecynoic acid	Tan, 2021	17-Octadecynoic Acid	C047008	0	0	ND	ND	ND	dropped
cis-9,10-epoxystearic acid	Tan, 2021	9,10-Epoxystearic Acid	C013519	0	0	ND	ND	ND	dropped
scyllo inositol	Tan, 2021	Scyllitol	C009217	0	0	ND	ND	ND	dropped
coenzymes Q9	Tan, 2021	Ubiquinone 9	C030571	1	0	ND	ND	ND	dropped
succinic acid	Vascellari, 2020	Succinic Acid	D019802	19	0	ND	ND	ND	dropped
trimethylamine N-oxide	Tan, 2021	Trimethyloxamine	C005855	12	0	ND	ND	ND	dropped
trimethylamine	Tan, 2021	Trimethylamine	C023336	5	0	ND	ND	ND	dropped
ethanolamine	Vascellari, 2020	Ethanolamine	D019856	5	0	ND	ND	ND	dropped
Isoleucine	Vascellari, 2020	Isoleucine	D007532	2	0	ND	ND	ND	dropped
cadaverine	Vascellari, 2020	Cadaverine	D002103	28	1	0.0002	ND	ND	dropped
thymine	Vascellari, 2020	Thymine	D013941	7	1	2e-14	ND	ND	dropped
sebacic acid	Vascellari, 2020	Sebacic acid	C011107	4	1	1.9e-24	ND	ND	dropped
